# Supplementary material for: Genome-wide association mapping of quantitative resistance to sudden death syndrome in soybean
Source: BMC Genomics. 2014 Sep 23;15(1):809. doi: 10.1186/1471-2164-15-809 (PMC4189206; doi:10.1186/1471-2164-15-809)
Supplement: Supplementary file 1 — Additional file 1: Soybean germplasm accessions analyzed in this study. Information is given in this file for each accession, including accession name, origin, maturity group and subpopulation ancestry based Neighbor-joining trees. (XLSX 34 KB) [file 12864_2014_6491_MOESM1_ESM.xlsx]

## Sheet: Sheet1
List of 392 soybean cultivars sampled in association panel P1								List of 300 soybean cultivars sampled in association panel P2
Test ID	Varietyname	Source	Maturity Group	Subgroup*			Test ID	Varietyname	Source	Maturity Group	Subgroup*
133	ZeelandZFSelect3027RA1	Zeeland	III	1			1	AR10SDS[res](AR03-163008)	Iowa State university	I	1
134	ZeelandZFSelect3045	Zeeland	III	1			2	M00-456052[res]	Minnesota Agricultural Experiment Station	I	1
135	ZeelandZFSelect830LL	Zeeland	III	1			3	M97-357138[sus]	Minnesota Agricultural Experiment Station	I	2
136	ZeelandZFSelect291LS	Zeeland	III	1			4	MN1606SP[RES]	Minnesota Agricultural Experiment Station	I	1
137	ZeelandZFSelect728LL	Zeeland	III	1			5	Venus RR[intr]	MERSCHMAN	I	3
138	ZeelandZFSelect2099LS	Zeeland	III	1			6	Myc5171RR[ints]	Resistance check	I	3
139	ZeelandZFSelect2101LL	Zeeland	III	1			7	AR07-176037	Iowa State university	I	6
140	ZeelandZFSelect725LS	Zeeland	III	2			8	AR09-292004	Iowa State university	I	6
141	ZeelandZFSelect251LS	Zeeland	III	1			9	M04-342068	Minnesota Agricultural Experiment Station	I	5
142	ZeelandZFSelect823LL	Zeeland	II	1			10	M03-326084	Minnesota Agricultural Experiment Station	I	1
143	ZeelandZFSelect923LS	Zeeland	II	1			11	Hodgson	The Ohio State University	I	1
144	ZeelandZFSelect1025LS	Zeeland	II	1			12	M04-287017	Minnesota Agricultural Experiment Station	I	1
145	WellmanW4131(RR)	Wellman	III	3			13	M04-295008	Minnesota Agricultural Experiment Station	I	1
146	WellmanW313	Wellman	III	4			14	M04-372-14004	Minnesota Agricultural Experiment Station	I	1
147	WellmanW4230RR)	Wellman	III	3			15	M03-347183	Minnesota Agricultural Experiment Station	I	4
148	WellmanW4030(RR)	Wellman	III	3			16	M03-364021	Minnesota Agricultural Experiment Station	I	4
149	WellmanW304	Wellman	III	2			17	AR03-263051	Iowa State university	II	1
150	WellmanW4229(RR)	Wellman	III	3			18	233+ RR(res)	Resistance check	II	6
151	WellmanW294	Wellman	III	1			19	2900CR[sus]	Susceptible check	II	4
152	WellmanW4227(RR)	Wellman	III	3			20	H-2494[sus]	Susceptible check	II	3
153	WellmanW4127(RR)	Wellman	III	3			21	LD03-23508R[sus]	University of Illinois	II	6
154	WellmanW264	Wellman	III	2			22	LD06-50113R	University of Illinois	II	4
155	WellmanW3026R	Wellman	III	4			23	E07080	Michigan State university	II	5
156	WellmanW4125(RR)	Wellman	III	3			24	E07040	Michigan State university	II	6
157	NKBrandS31-L7(RR)	Syngenta	III	3			25	GD2422	Michigan State university	II	1
158	NKBrandS28-K1(RR)	Syngenta	III	2			26	GD0172	Michigan State university	II	4
159	NKBrandS28-B4(RR)	Syngenta	III	2			27	GD1943	Michigan State university	II	1
160	NKBrandS27-C4(RR)	Syngenta	III	2			28	E05144	Michigan State university	II	4
161	NKBrandS26-E9(RR)	Syngenta	III	2			29	E05226-T	Michigan State university	II	1
162	NKBrandS25-T8(RR)	Syngenta	III	2			30	E06246	Michigan State university	II	2
163	NKBrandS20-Y2(RR)	Syngenta	II	3			31	E09014	Michigan State university	II	2
164	NKBrandS19-A6(RR)	Syngenta	II	2			32	E09017	Michigan State university	II	2
165	Steyer3102R2	Steyer	III	3			33	LD08-12419a	University of Illinois	II	4
166	Steyer2803R2	Steyer	III	3			34	LD08-12428a	University of Illinois	II	4
167	Steyer2702R2	Steyer	III	3			35	LD08-12430a	University of Illinois	II	4
168	Steyer2501R2	Steyer	III	3			36	LD08-12435a	University of Illinois	II	4
169	Steyer2201R2	Steyer	II	3			37	LD08-12438a	University of Illinois	II	4
170	Steyer1901R2	Steyer	II	3			38	LD08-12441a	University of Illinois	II	4
171	Steyer1701R2	Steyer	II	3			39	LD08-12442a	University of Illinois	II	4
172	Steyer1501R2	Steyer	II	3			40	LD08-12445a	University of Illinois	II	4
173	eMerge289.TC	Schillinger	III	3			41	LD08-12446a	University of Illinois	II	4
174	eMergee2321	Schillinger	II	1			42	LD08-3243	University of Illinois	II	2
175	eMerge235.T	Schillinger	II	3			43	LD08-3994	University of Illinois	II	2
176	eMerge209F.HPC	Schillinger	II	1			44	LD08-6982	University of Illinois	II	4
177	RuppRS7311N	Rupp	III	3			45	LD08-2370	University of Illinois	II	3
178	RuppRS7291	Rupp	III	4			46	LD08-2388	University of Illinois	II	6
179	RuppRS7xp70N	Rupp	III	3			47	LD08-4202	University of Illinois	II	3
180	RuppRS7271N	Rupp	III	3			48	AR08-285024	Iowa State university	II	6
181	RuppRS7240N	Rupp	II	3			49	AR07-276022	Iowa State university	II	3
182	RuppRS7201N	Rupp	II	3			50	AR10-206115	Iowa State university	II	6
183	RuppRS7xp85N	Rupp	II	3			51	AR10-206121	Iowa State university	II	3
184	RenkRS322NR2	Renk	III	3			52	AR10-206128	Iowa State university	II	2
185	RenkRS282R2	Renk	III	4			53	AR03-361091[res]	Iowa State university	III	1
186	RenkRS272NR2	Renk	III	3			54	AR07-376031[res]	Iowa State university	III	6
187	RenkRS261NR2	Renk	III	3			55	Morgan[sus]	Susceptible check	III	6
188	RenkRS259NRR	Renk	III	2			56	LS05-0220[sus]	Southern Illinois University Carbondale	III	6
189	RenkRS241R2	Renk	II	2			57	2900CR[sus]	Susceptible check	III	4
190	RenkRS222R2	Renk	II	3			58	LD06-14178R	University of Illinois	III	2
191	RenkRS210NR2	Renk	II	3			59	LD08-12425a	University of Illinois	III	4
192	RenkRS223RR	Renk	II	1			60	LD08-12426a	University of Illinois	III	4
193	RenkRS202NR2	Renk	II	3			61	LD08-1566	University of Illinois	III	2
194	RenkRS181NR2	Renk	II	3			62	LD08-1592	University of Illinois	III	4
195	RenkRS172NR2	Renk	II	3			63	LD08-1646	University of Illinois	III	2
196	RenkRS140NR2	Renk	I	3			64	LD08-1673	University of Illinois	III	2
197	Pioneer93Y22(RR)	Pioneer	III	2			65	LD08-2355	University of Illinois	III	3
198	Pioneer93Y05(RR)	Pioneer	III	2			66	LD08-3611	University of Illinois	III	2
199	Pioneer92Y80(RR)	Pioneer	III	2			67	LD08-3936	University of Illinois	III	2
200	Pioneer92Y53(RR)	Pioneer	III	2			68	LD08-4767a	University of Illinois	III	2
201	Pioneer92Y51(RR)	Pioneer	III	2			69	LD08-5579	University of Illinois	III	4
202	Pioneer92Y30(RR)	Pioneer	II	2			70	LD08-6068a	University of Illinois	III	2
203	Pioneer92Y12(RR)	Pioneer	II	2			71	LD08-6972	University of Illinois	III	4
204	NuTechNT-315	NuTech	III	2			72	LD08-8622	University of Illinois	III	2
205	NuTechNT-3310L	NuTech	III	4			73	LD08-756	University of Illinois	III	4
206	NuTechNT-309CN	NuTech	III	2			74	LD08-871	University of Illinois	III	4
207	NuTechNT-6285(RR)	NuTech	III	2			75	LD07-2014	University of Illinois	III	2
208	NuTechNT-3280L	NuTech	III	1			76	LS08-3430	Southern Illinois University Carbondale	III	6
209	NuTechNT-6281(RR)	NuTech	III	4			77	LS08-3817	Southern Illinois University Carbondale	III	6
210	NuTechNT-270CN	NuTech	III	1			78	LS08-3849	Southern Illinois University Carbondale	III	6
212	NuTechNT-3255L	NuTech	III	2			79	LS08-5828	Southern Illinois University Carbondale	III	6
213	NuTechNT-242CN	NuTech	II	1			80	SS05-5228	University of Missouri	III	4
214	NuTechNT-6245(RR)	NuTech	II	2			81	SS06-7843	University of Missouri	III	6
215	NuTechNT-3248L	NuTech	III	4			82	SS07-18100	University of Missouri	III	4
216	NuTechNT-6244(RR)	NuTech	II	3			83	SS07-15994	University of Missouri	III	4
217	NuTechNT-3229L	NuTech	II	2			84	SS08-2570	University of Missouri	III	4
218	NuTechNT-6228(RR)	NuTech	II	4			85	SS08-3279	University of Missouri	III	4
219	NuTechNT-202	NuTech	II	2			86	SS08-2558	University of Missouri	III	6
220	NuTechNT-7199(RR)	NuTech	II	2			87	AR09-392007	Iowa State university	III	2
221	NuTechNT-182	NuTech	II	2			88	AR10-306029	Iowa State university	III	1
222	Mycogen5N210R2	Mycogen	II	3			89	Ripley[res]	USDA-ARS	IV	1
223	Mycogen5N180R2	Mycogen	II	3			90	LS94-3207[res]	Southern Illinois University Carbondale	IV	4
224	MSUE06341-T	MSU	III	1			91	Spencer[sus]	Susceptible check	IV	3
225	MSUE06331-T	MSU	II	1			92	CM497[sus]	Iowa State university	IV	1
226	MSUE05181-T	MSU	I	1			93	LD06-7609	University of Illinois	IV	2
227	MSUE09222LL	MSU	II	1			94	LD06-7620	University of Illinois	IV	2
228	MSUE09123LL	MSU	I	1			95	LD06-8970	University of Illinois	IV	2
229	MSUE08313-T	MSU	I	1			96	LD07-3823	University of Illinois	IV	2
230	MSUE08210	MSU	I	1			97	LD08-1719	University of Illinois	IV	2
231	MSUE08200	MSU	I	1			98	LD08-1935	University of Illinois	IV	2
232	MSUE08058	MSU	I	1			99	LD08-7227	University of Illinois	IV	4
233	MSUE07158-T	MSU	I	1			100	LD08-7916a	University of Illinois	IV	2
234	MSUE07130-T	MSU	I	1			101	LS07-1343	Southern Illinois University Carbondale	IV	3
235	MSUE07051	MSU	I	1			102	LS07-1934	Southern Illinois University Carbondale	IV	2
236	MCIAPowerD-3	MCIA	III	1			103	LS07-1942	Southern Illinois University Carbondale	IV	2
237	MCIA3011LL	MCIA	III	4			104	LS07-2935	Southern Illinois University Carbondale	IV	2
238	MCIA2811LL	MCIA	III	1			105	LS07-3125	Southern Illinois University Carbondale	IV	2
239	MCIA2610NLL	MCIA	III	2			106	LS07-3131	Southern Illinois University Carbondale	IV	2
240	MCIALenmor	MCIA	III	2			107	LS08-3120	Southern Illinois University Carbondale	IV	4
241	MCIA2409LL	MCIA	II	4			108	LS08-4141	Southern Illinois University Carbondale	IV	6
242	MCIA2310LL	MCIA	II	2			109	LS08-4348	Southern Illinois University Carbondale	IV	4
243	MCIA2308N	MCIA	II	2			110	LS08-4418	Southern Illinois University Carbondale	IV	6
244	MCIA2323	MCIA	II	2			111	LS08-4542	Southern Illinois University Carbondale	IV	6
245	MCIA1711LL	MCIA	II	2			112	LS08-4637	Southern Illinois University Carbondale	IV	6
246	M&W30Z30NRR2Y	M&W Seeds	III	3			113	LS08-4934	Southern Illinois University Carbondale	IV	4
247	M&W29Z91NRR2Y	M&W Seeds	III	3			114	LS08-4941	Southern Illinois University Carbondale	IV	4
248	M&W29M61NRR	M&W Seeds	III	1			115	LS08-5515	Southern Illinois University Carbondale	IV	6
249	M&W28M02NRR2Y	M&W Seeds	III	3			116	LS08-5552	Southern Illinois University Carbondale	IV	6
251	M&W26M81RR	M&W Seeds	III	3			117	LS08-5837	Southern Illinois University Carbondale	IV	6
252	M&W24Z42RR2Y	M&W Seeds	II	2			118	LS08-5852	Southern Illinois University Carbondale	IV	6
253	M&W21Z10NRR2Y	M&W Seeds	II	3			119	LS08-6003	Southern Illinois University Carbondale	IV	4
254	M&W21A45RR	M&W Seeds	II	1			120	LS08-6034	Southern Illinois University Carbondale	IV	4
255	M&W20Z71NRR2Y	M&W Seeds	II	3			121	LS08-6332	Southern Illinois University Carbondale	IV	4
256	HylandHS26RYS16	Hyland	III	3			122	SS07-18126	University of Missouri	IV	4
257	HylandHS24RYS15	Hyland	II	3			123	SS07-18127	University of Missouri	IV	4
258	HylandHS24RYS01	Hyland	II	3			124	SS07-18091	University of Missouri	IV	4
259	HylandHS24RY05	Hyland	II	2			125	SS07-16355	University of Missouri	IV	4
260	HylandHS22RYS03	Hyland	II	3			126	SS08-3272	University of Missouri	IV	4
261	HylandHS18RYS13	Hyland	II	3			127	SS08-3273	University of Missouri	IV	4
262	HylandHS18RY09	Hyland	II	3			128	R05-3239	Universityof Arkansas	IV	4
263	HylandHS11RY07	Hyland	I	3			129	R07-10231	Universityof Arkansas	IV	4
264	Diener3012CR2	Heritage	III	3			130	R07-10244	Universityof Arkansas	IV	4
265	Diener2812CR2	Heritage	III	3			131	UA 4805	University of Arkansas	IV	4
266	Diener2712CR2	Heritage	III	3			132	UA 4910	University of Arkansas	IV	6
267	Diener2621CR2	Heritage	III	3			133	M00-456052(interm-res)	Minnesota Agricultural Experiment Station	I	1
268	Diener2444R2	Heritage	II	2			134	Myc5171RR(interm-sus)	Susceptible check	I	3
269	GreatLakesGL3069R2	Great Lakes	III	3			135	AR11-114063	Iowa State university	I	1
270	GreatLakesGL2949R2	Great Lakes	III	3			136	AR11-114057	Iowa State university	I	1
271	GreatLakesGL2729R2	Great Lakes	III	3			137	AR11-114066	Iowa State university	I	1
272	GreatLakesGL2555R2	Great Lakes	III	4			138	AR11-114059	Iowa State university	I	1
273	GreatLakesGL2345R2	Great Lakes	II	2			139	AR11-114062	Iowa State university	I	6
274	GreatLakesGL2019R2	Great Lakes	II	3			140	A09-755015	Iowa State university	I	5
275	GreatLakesGL1929R2	Great Lakes	II	3			141	A10-453012	Iowa State university	I	5
276	GreatLakesGL1609R2	Great Lakes	II	3			142	A10-453013	Iowa State university	I	5
277	G2Genetics7325(RR)	G2 Genetics	III	2			143	A10-453015	Iowa State university	I	1
278	G2Genetics7328(RR)	G2 Genetics	III	2			144	A10-455006	Iowa State university	I	1
279	G2Genetics7310(RR)	G2 Genetics	III	2			145	A10-456037	Iowa State university	I	6
280	G2Genetics6311(RR)	G2 Genetics	III	2			146	A10-456040	Iowa State university	I	1
281	G2Genetics7286(RR)	G2 Genetics	III	2			147	A10-457001	Iowa State university	I	6
282	G2Genetics7282(RR)	G2 Genetics	III	2			148	A10-457037	Iowa State university	I	6
283	G2Genetics7270(RR)	G2 Genetics	III	2			149	A10-556015	Iowa State university	I	1
284	G2Genetics7262(RR)	G2 Genetics	III	2			150	IA1024	Iowa State University	I	6
285	G2Genetics7258(RR)	G2 Genetics	III	2			151	IA1008	Iowa State University	I	2
286	G2Genetics7250(RR)	G2 Genetics	III	2			152	IA1008LF	Iowa State University	I	2
287	G2Genetics7230(RR)	G2 Genetics	II	2			153	IA1018	Iowa State University	I	1
288	G2Genetics7226(RR)	G2 Genetics	II	2			154	M02-356043	Minnesota Agricultural Experiment Station	I	6
289	G2Genetics7229(RR)	G2 Genetics	II	2			155	M02-356123	Minnesota Agricultural Experiment Station	I	1
290	G2Genetics7212(RR)	G2 Genetics	II	3			156	M02-366027	Minnesota Agricultural Experiment Station	I	1
291	G2Genetics7208(RR)	G2 Genetics	II	3			157	M02-366130	Minnesota Agricultural Experiment Station	I	1
292	Dyna-Gro37RY33	Dyna-Gro	III	3			158	M06-223004	Minnesota Agricultural Experiment Station	I	1
293	Dyna-Gro38RY32	Dyna-Gro	III	3			159	M06-318015	Minnesota Agricultural Experiment Station	I	1
294	Dyna-Gro39RY30	Dyna-Gro	III	3			160	M06-318018	Minnesota Agricultural Experiment Station	I	1
295	Dyna-Gro34RY27	Dyna-Gro	III	3			161	M06-340092	Minnesota Agricultural Experiment Station	I	3
296	Dyna-Gro38RY23	Dyna-Gro	II	3			162	M06-340100	Minnesota Agricultural Experiment Station	I	3
297	Dyna-Gro38B21(RR)	Dyna-Gro	II	4			163	M06-340120	Minnesota Agricultural Experiment Station	I	3
298	Dyna-Gro35RY21	Dyna-Gro	II	3			164	M07-204016	Minnesota Agricultural Experiment Station	I	1
299	Dyna-Gro36RY19	Dyna-Gro	II	3			165	M07-2134866	Minnesota Agricultural Experiment Station	I	1
300	Dyna-Gro34RY17	Dyna-Gro	II	3			166	M05-297042	Minnesota Agricultural Experiment Station	I	1
301	DairylandDSR-2880/R2Y	Dairyland	III	3			167	M05-307064	Minnesota Agricultural Experiment Station	I	1
302	DairylandDST26-004/R2Y	Dairyland	III	3			168	M05-319034	Minnesota Agricultural Experiment Station	I	1
303	DairylandDSR-2560/RR	Dairyland	III	4			169	M06-101013	Minnesota Agricultural Experiment Station	I	6
304	DairylandDSR-2400	Dairyland	II	2			170	AR11SDS(res)	Iowa State university	II	1
305	DairylandDSR-2411/R2Y	Dairyland	II	2			171	233+RR(interm-res)	Resistance check	II	6
306	DairylandDSR-2240/R2Y	Dairyland	II	3			172	LD06-50113R(interm-res)	University of Illinois	II	4
307	DairylandDSR-2105/R2Y	Dairyland	II	3			173	LD09-5393a	University of Illinois	II	1
308	DairylandDSR-2011/RR	Dairyland	II	4			174	LD09-6277	University of Illinois	II	5
309	DairylandDSR-1808/R2Y	Dairyland	II	3			175	LD09-6408a	University of Illinois	II	2
310	D.F.SeedsDF75155-78	D.F. Seeds	II	2			176	LD09-13020a	University of Illinois	II	4
311	D.F.SeedsDF5321NR2Y	D.F. Seeds	III	3			177	LD09-13026a	University of Illinois	II	4
312	D.F.SeedsDF5313NR2Y	D.F. Seeds	III	3			178	LD09-13050a	University of Illinois	II	4
313	D.F.SeedsDF9301NLL	D.F. Seeds	III	4			179	LD09-15175a	University of Illinois	II	4
314	D.F.SeedsDF5292NR2Y	D.F. Seeds	III	3			180	LD09-15179a	University of Illinois	II	4
315	D.F.SeedsDF5281R2Y/STS	D.F. Seeds	III	4			181	LD09-15195a	University of Illinois	II	4
316	D.F.SeedsDF5271NR2Y/STS	D.F. Seeds	III	3			182	LD09-16058	University of Illinois	II	2
317	D.F.SeedsDF272N	D.F. Seeds	III	2			183	LD09-30015	University of Illinois	II	4
318	D.F.SeedsDF9261LL	D.F. Seeds	III	4			184	LD09-30220	University of Illinois	II	2
319	D.F.SeedsDF8263RR/STS	D.F. Seeds	III	3			185	LD09-30224	University of Illinois	II	2
320	D.F.SeedsDF8244RR	D.F. Seeds	III	4			186	AR09-291011	Iowa State university	II	2
321	D.F.SeedsDF155F	D.F. Seeds	III	2			187	AR09-292004	Iowa State university	II	6
322	D.F.SeedsDF5242R2Y	D.F. Seeds	II	2			188	AR08-286003	Iowa State university	II	3
323	D.F.SeedsDF9231NLL	D.F. Seeds	II	2			189	AR09-192019	Iowa State university	II	2
324	D.F.SeedsDF230N	D.F. Seeds	II	3			190	E08005	Michigan State university	II	4
325	D.F.SeedsDF5221NR2Y	D.F. Seeds	II	4			191	E09088	Michigan State university	II	2
326	D.F.SeedsDF8225RR	D.F. Seeds	II	4			192	7P44		II	1
327	D.F.SeedsDF5211NR2Y	D.F. Seeds	II	3			193	IA2104	Iowa State University	II	6
328	D.F.SeedsDF8205RR	D.F. Seeds	II	4			194	IA2076LF	Iowa State University	II	1
329	D.F.SeedsDF9201NLL	D.F. Seeds	II	2			195	IA2099	Iowa State University	II	4
330	D.F.SeedsDF5191R2Y/STS	D.F. Seeds	II	4			196	IA2100	Iowa State University	II	6
331	D.F.SeedsDF5201NR2Y	D.F. Seeds	II	3			197	IA2101	Iowa State University	II	2
332	D.F.SeedsDF5172NR2Y	D.F. Seeds	II	3			198	IA2102	Iowa State University	II	6
333	D.F.SeedsDF161STS	D.F. Seeds	II	4			199	IA3042	Iowa State University	II	5
334	D.F.SeedsDF9141NLL	D.F. Seeds	I	1			200	IA3052	Iowa State University	II	4
335	Citizens1106	Citizens LLC	III	1			201	A10-454039	Iowa State university	II	5
336	Citizens1102	Citizens LLC	III	1			202	A10-554048	Iowa State university	II	5
337	Citizens1105	Citizens LLC	II	1			203	A10-555001	Iowa State university	II	5
338	Citizens1101	Citizens LLC	II	3			204	A10-555030	Iowa State university	II	5
339	Nature'sGenetics2.4	Citizens LLC	II	1			205	A10-653019	Iowa State university	II	5
340	Citizens1104	Citizens LLC	II	1			206	A10-655016	Iowa State university	II	5
341	Nature'sGenetics2.0	Citizens LLC	II	1			207	A10-558012	Iowa State university	II	6
342	Citizens1103	Citizens LLC	II	1			208	A10-656009	Iowa State university	II	6
343	Nature'sGenetics1.4	Citizens LLC	I	1			209	A10-656024	Iowa State university	II	6
344	Channel2903R2	Channel Bio	III	3			210	A10-656042	Iowa State university	II	6
345	Channel2800R2	Channel Bio	III	3			211	IA2092	Iowa State University	II	6
346	Channel2400R2	Channel Bio	II	3			212	IA2069	Iowa State University	II	6
347	Channel2305R2	Channel Bio	II	3			213	IA3051	Iowa State University	II	6
348	Channel2000R2	Channel Bio	II	3			214	IA2053	Iowa State University	II	6
349	BurtchStrike311R2	Burtch	III	3			215	IA2040	Iowa State University	II	1
350	BurtchStrike3012	Burtch	III	1			216	IA2067	Iowa State University	II	1
352	BurtchStrike2712	Burtch	III	1			217	IA2096	Iowa State University	II	6
353	BurtchStrike271R2	Burtch	III	3			218	IA2053LF	Iowa State University	II	6
354	Bayside222N	Bayside	II	2			219	IA2097	Iowa State University	II	3
355	AsgrowAG3231GENRR2Y	Asgrow	III	3			220	IA2079	Iowa State University	II	5
356	AsgrowAG3030GENRR2Y	Asgrow	III	3			221	IA2041	Iowa State University	II	6
357	AsgrowAG2931GENRR2Y	Asgrow	III	3			222	IA2103	Iowa State University	II	6
358	AsgrowAG2631GENRR2Y	Asgrow	III	3			223	The Ohio State#1	The Ohio State University	II	5
359	AsgrowAG2431GENRR2Y	Asgrow	II	2			224	The Ohio State#2	The Ohio State University	II	3
360	AsgrowAG2430GENRR2Y	Asgrow	II	3			225	The Ohio State#3	The Ohio State University	II	3
361	AsgrowAG2330GENRR2Y	Asgrow	II	3			226	The Ohio State#4	The Ohio State University	II	3
362	AsgrowAG2232GENRR2Y	Asgrow	II	3			227	The Ohio State#5	The Ohio State University	II	3
363	AsgrowAG2031GENRR2Y	Asgrow	II	3			228	The Ohio State#6	The Ohio State University	II	5
364	AsgrowAG1931GENRR2Y	Asgrow	II	3			229	AR03-361091(res)	Iowa State university	III	1
908	E06246	MSU	III	1			230	AR07-376031(res)	Iowa State university	III	6
934	DF222	MSU	II	2			231	LD08-923	University of Illinois	III	4
947	E07040	MSU	II	1			232	LD08-RST5-10	University of Illinois	III	2
958	E07080	MSU	III	1			233	LD09-3645	University of Illinois	III	6
1095	E09090	MSU	II	1			234	LD09-3913	University of Illinois	III	6
1110	E09014	MSU	II	1			235	LD09-9396	University of Illinois	III	4
1113	IA3024	MSU	II	1			236	LD09-9476	University of Illinois	III	4
1114	IA2094	MSU	I	2			237	LD09-10220	University of Illinois	III	1
1115	E10311	MSU	II	2			238	LD09-10242	University of Illinois	III	2
1116	E10310	MSU	II	2			239	LD09-10717	University of Illinois	III	2
1117	E10306	MSU	I	2			240	LD09-10911	University of Illinois	III	4
1118	E10304	MSU	II	2			241	LD09-11732	University of Illinois	III	4
1119	E10302	MSU	I	2			242	LD09-11822	University of Illinois	III	4
1120	E10300	MSU	II	2			243	AR11-314018	Iowa State university	III	1
1121	E10299	MSU	II	2			244	AR11-314016	Iowa State university	III	1
1122	E10296	MSU	II	2			245	AR11-314023	Iowa State university	III	1
1123	E10289	MSU	I	2			246	AR11-314015	Iowa State university	III	1
1124	E10273	MSU	I	1			247	IA3045	Iowa State University	III	6
1125	E10269	MSU	I	1			248	IA3027RA12	Iowa State University	III	6
1126	E10267	MSU	I	1			249	IA3045LF	Iowa State University	III	6
1127	E10266	MSU	I	1			250	A10-454048	Iowa State university	III	5
1128	E10265	MSU	II	1			251	A10-654034	Iowa State university	III	5
1129	E10264	MSU	I	1			252	IA3023	Iowa State University	III	3
1130	E10261	MSU	I	1			253	IA3048	Iowa State University	III	4
1131	E10256	MSU	I	1			254	HS8W-3672	The Ohio State University	III	6
1132	E10254	MSU	I	1			255	HS8-3463	The Ohio State University	III	6
1133	E10253	MSU	I	1			256	HS8W-102	The Ohio State University	III	4
1134	E10252	MSU	II	1			257	HS8W-179	The Ohio State University	III	1
1135	E10243	MSU	I	1			258	WN0913499	Syngenta	III	6
1136	E10236	MSU	I	1			259	X2R3321	Syngenta	III	6
1137	E10232	MSU	II	1			260	X2R3422	Syngenta	III	6
1138	E10215	MSU	I	1			261	X2R3523	Syngenta	III	6
1139	E10214	MSU	I	1			262	X2R3524	Syngenta	III	6
1140	E10213	MSU	I	1			263	S37-B1	Syngenta	III	4
1141	E10208	MSU	I	1			264	SJ1012347	Syngenta	III	6
1142	E10202	MSU	II	1			265	LD07-3395bf	University of Illinois	IV	2
1143	E10197	MSU	I	1			266	LD07-3395bl	University of Illinois	IV	2
1144	E10193	MSU	I	2			267	LD07-3419	University of Illinois	IV	2
1145	E10177	MSU	II	1			268	LD08-7227bf	University of Illinois	IV	4
1146	E10176	MSU	II	1			269	LD09-12184	University of Illinois	IV	2
1147	E10175	MSU	II	1			270	LD09-12449	University of Illinois	IV	3
1148	E10174	MSU	II	1			271	R05-4114	Universityof Arkansas	IV	4
1149	E10173	MSU	II	1			272	R07-1685	Universityof Arkansas	IV	4
1150	E10170	MSU	II	2			273	R08-141	Universityof Arkansas	IV	4
1151	E10169	MSU	II	2			274	R07-5351	Universityof Arkansas	IV	4
1152	E10166	MSU	II	1			275	R09-209	Universityof Arkansas	IV	4
1153	E10159	MSU	II	1			276	R09-430	Universityof Arkansas	IV	4
1154	E10152	MSU	II	1			277	R08-2797	Universityof Arkansas	IV	6
1155	E10151	MSU	II	1			278	R09-4571	Universityof Arkansas	IV	6
1156	E10150	MSU	I	1			279	R09-2567	Universityof Arkansas	IV	4
1157	E10149	MSU	II	1			280	R09-1589	Universityof Arkansas	IV	4
1158	E10148	MSU	II	1			281	R08-527	Universityof Arkansas	IV	4
1159	E10147	MSU	II	1			282	LS09-0333	Southern Illinois University Carbondale	IV	4
1160	E10146	MSU	II	1			283	LS09-0340	Southern Illinois University Carbondale	IV	4
1161	E10145	MSU	I	1			284	LS09-1021	Southern Illinois University Carbondale	IV	4
1162	E10144	MSU	I	1			285	LS09-1303	Southern Illinois University Carbondale	IV	4
1163	E10143	MSU	II	1			286	LS09-1527	Southern Illinois University Carbondale	IV	6
1164	E10142	MSU	II	1			287	LS09-1530	Southern Illinois University Carbondale	IV	6
1165	E10141	MSU	II	1			288	LS09-1803	Southern Illinois University Carbondale	IV	2
1166	E10139	MSU	I	1			289	LS09-2340	Southern Illinois University Carbondale	IV	6
1167	E10136	MSU	II	1			290	LS09-2342	Southern Illinois University Carbondale	IV	6
1168	E10131	MSU	II	1			291	LS09-2655	Southern Illinois University Carbondale	IV	3
1169	E10130	MSU	I	1			292	LS09-2659	Southern Illinois University Carbondale	IV	3
1170	E10118	MSU	I	1			293	LS09-2707	Southern Illinois University Carbondale	IV	3
1171	E10116	MSU	I	1			294	LS09-2722	Southern Illinois University Carbondale	IV	3
1172	E10109	MSU	II	1			295	LS09-5806	Southern Illinois University Carbondale	IV	6
1173	E10099	MSU	I	1			296	LS09-8104	Southern Illinois University Carbondale	IV	4
1174	E10095	MSU	I	1			297	IA4005	Iowa State University	IV	3
1175	E10078	MSU	II	1			298	X2R4220	Syngenta	IV	6
1176	E10076	MSU	II	1			299	HI1016812	Syngenta	IV	4
1177	E10057	MSU	I	1			300	BY1012348	Syngenta	IV	6
1178	E10055	MSU	I	1				*subgroup, subgroups identified from theNeighbor-joining trees
1179	E10051	MSU	I	1
1180	E10036	MSU	I	1
1181	E10033	MSU	I	1
1182	E10022	MSU	II	1
1183	E10015	MSU	II	1
1184	E10013	MSU	I	1
2012-1	E11042	MSU	II	1
2012-10	E11128	MSU	II	1
2012-103	M&W27M21NRR2Y	M&W Seeds	III	3
2012-11	E11131	MSU	I	1
2012-118	Pioneer92Y32(RR)	Pioneer	II	2
2012-119	Pioneer92Y74(RR)	Pioneer	III	2
2012-12	E11132	MSU	II	1
2012-120	Pioneer92Y83(RR)	Pioneer	III	2
2012-121	Pioneer92Y91(RR)	Pioneer	III	2
2012-122	Pioneer93Y24(RR)	Pioneer	II	2
2012-13	E11133	MSU	II	1
2012-14	E11140	MSU	II	1
2012-15	E11151	MSU	II	1
2012-155	D.F.SeedsDF9221NLL	D.F.Seeds	II	2
2012-156	D.F.SeedsDF9251NLL	D.F.Seeds	III	2
2012-157	D.F.SeedsDF9311NLL	D.F.Seeds	III	4
2012-158	D.F.SeedsDFEX2.8NLL	D.F.Seeds	III	4
2012-159	D.F.SeedsDFEX21NGR2Y	D.F.Seeds	III	2
2012-16	E11160	MSU	II	1
2012-160	D.F.SeedsDFEX21NJR2Y	D.F.Seeds	III	2
2012-17	E11218	MSU	II	4
2012-18	E11220	MSU	II	1
2012-184	GreatLakesGL2289R2	GreatLakes	II	3
2012-185	GreatLakesGL2569R2	GreatLakes	III	3
2012-186	GreatLakesGL2739R2	GreatLakes	III	3
2012-19	E11238	MSU	II	1
2012-2	E11050	MSU	I	1
2012-20	E11241	MSU	II	1
2012-21	E11255	MSU	II	1
2012-22	E11256LS	MSU	II	1
2012-23	E11259LL	MSU	II	1
2012-24	E11264LL	MSU	II	1
2012-25	E11265LL	MSU	I	1
2012-26	E11267LL	MSU	II	1
2012-27	E11268LL	MSU	II	1
2012-28	E11269LL	MSU	II	1
2012-29	E11270LL	MSU	II	1
2012-3	E11053	MSU	II	1
2012-30	E11274LS	MSU	I	1
2012-31	E11281LS	MSU	I	1
2012-32	E11290LL	MSU	II	1
2012-33	E11291LL	MSU	II	1
2012-34	E11295LL	MSU	I	1
2012-35	E11299LL	MSU	II	1
2012-36	E11300LL	MSU	II	1
2012-37	E11308	MSU	II	1
2012-38	E11311	MSU	II	1
2012-39	E11321	MSU	I	1
2012-4	E11059	MSU	III	1
2012-40	E11322	MSU	II	1
2012-41	E11327	MSU	II	1
2012-42	E11332	MSU	II	1
2012-43	E11348	MSU	II	1
2012-44	E11353	MSU	II	1
2012-45	E11368	MSU	II	2
2012-46	E11390LL	MSU	II	1
2012-47	E11391LL	MSU	I	1
2012-48	E11393	MSU	II	1
2012-49	E11394	MSU	II	1
2012-5	E11060	MSU	III	1
2012-50	E11395	MSU	II	1
2012-51	E11396	MSU	II	1
2012-52	E11398	MSU	II	1
2012-53	E11399	MSU	II	1
2012-54	E11401	MSU	II	1
2012-55	E11402	MSU	II	1
2012-56	E11412	MSU	I	1
2012-57	E11415	MSU	I	1
2012-58	E11417	MSU	II	1
2012-59	E11425	MSU	II	1
2012-6	E11095	MSU	II	1
2012-60	E11426	MSU	II	1
2012-61	E11428	MSU	II	1
2012-62	E11430	MSU	II	1
2012-63	E11431	MSU	II	1
2012-68	AsgrowAG2632GENRR2Y	Asgrow	III	3
2012-69	AsgrowAG2733GENRR2Y	Asgrow	III	3
2012-7	E11101	MSU	III	1
2012-70	AsgrowAG2933GENRR2Y	Asgrow	III	3
2012-8	E11103	MSU	II	1
2012-9	E11117	MSU	II	1
2012-92	D.F.SeedsDF5264NR2Y	D.F.Seeds	III	3
2012-93	D.F.SeedsDF5272NR2Y/STS	D.F.Seeds	III	3
2012-94	D.F.SeedsDF5273NR2Y	D.F.Seeds	III	3
2012-97	D.F.SeedsDF5315NR2Y	D.F.Seeds	III	2
*subgroup, subgroups identified from the Neighbor-joining trees
